# Supplementary material for: Bayesian computation for the common coefficient of variation of delta-lognormal distributions with application to common rainfall dispersion in Thailand
Source: PeerJ. 2022 Feb 4;10:e12858. doi: 10.7717/peerj.12858 (PMC8820225; doi:10.7717/peerj.12858)
Supplement: Supplemental Information 1 [file peerj-10-12858-s001.xlsx]

## Sheet: Sheet1
Dataset S1 The daily rainfall data from Chiang Klang, Tha Wang Pha, and Pua in Nan, Thailand
in August 2018 and 2019.
Rainfall, mm
Chiang Klang		Tha Wang Pha		Pua
2018	2019	2018	2019	2018	2019
0	0	1	0.2	1.3	0
0	0	8.7	0	0	0
6.4	8.8	59	10.4	22.6	19.6
0	96.3	0	103.7	0	99.7
0	22.9	0.7	17	0	22.3
0	0.5	0	6.5	2.2	4
0	0	0	0	0	0
2	0	0	0	1.2	0
7	16.4	7.1	16.4	26.3	4.5
0	19.5	0	18.8	0	14.8
0	50	0	40.2	0	22.4
1.9	18.8	2.1	9.9	0.7	3.8
8.4	0.9	10.6	0.5	6.4	0.7
12.1	4.1	1.3	3.3	2	4.5
2.7	6.4	0	14.4	0	18.7
2.1	55.8	126.1	122.1	15	79.4
153	16.2	72	12.2	111	14.5
3.7	46.1	3.5	70.6	0	29.7
0	0	0	0	0	0
31.6	6.7	2.4	20.1	2.3	5.8
2	7	4.4	15.9	6.7	17
36.1	25.5	9.8	5.8	3.2	6.5
0	46.1	2.6	45.6	1.4	36.8
4.6	12	4.5	1.2	2.4	18.6
1.6	7.2	0	3.9	2	2.5
14	1.3	0.8	0.1	8.3	1.4
1.3	28.7	0.1	26.7	22.4	24.5
0	1.6	0.1	0.9	2	1.3
4.7	3	4.8	2.5	6	0.5
0	11.1	1.8	12.1	0	11.3
3.3	35.9	0.3	8.1	0	6.4
Note: Datasets of the daily rainfall measuring from Chiang Klang, Tha Wang Pha, and Pua in Nan,
Thailand in August 2018 and 2019 obtained from website of Upper Northern Region Irrigation
Hydrology Center as links:
Chiang Klang (2018)
https://www.hydro-1.net/Data/HD-04/houly/rain\_today\_pdf.php?station01=\%E0\%B8\%AD.\%E0\%B9\%80\%E0\%B8\%8A\%E0\%B8\%B5\%E0\%B8\%A2\%E0\%B8\%87\%E0\%B8\%81\%E0\%B8\%A5\%E0\%B8\%B2\%E0\%B8\%87\&datestart=2018-08-01\&dateend=2018-08-31
Chiang Klang (2019)
https://www.hydro-1.net/Data/HD-04/houly/rain\_today\_pdf.php?station01=\%E0\%B8\%AD.\%E0\%B9\%80\%E0\%B8\%8A\%E0\%B8\%B5\%E0\%B8\%A2\%E0\%B8\%87\%E0\%B8\%81\%E0\%B8\%A5\%E0\%B8\%B2\%E0\%B8\%87\\&datestart=2019-08-01\\&dateend=2019-08-31
Tha Wang Pha (2018)
https://www.hydro-1.net/Data/HD-04/houly/rain\_today\_pdf.php?station01=\%E0\%B8\%AD.\%E0\%B8\%97\%E0\%B9\%88\%E0\%B8\%B2\%E0\%B8\%A7\%E0\%B8\%B1\%E0\%B8\%87\%E0\%B8\%9C\%E0\%B8\%B2\\&datestart=2018-08-01\\&dateend=2018-08-31
Tha Wang Pha (2019)
https://www.hydro-1.net/Data/HD-04/houly/rain\_today\_pdf.php?station01=\%E0\%B8\%AD.\%E0\%B8\%97\%E0\%B9\%88\%E0\%B8\%B2\%E0\%B8\%A7\%E0\%B8\%B1\%E0\%B8\%87\%E0\%B8\%9C\%E0\%B8\%B2\\&datestart=2019-08-01\\&dateend=2019-08-31
Pua (2018)
https://www.hydro-1.net/Data/HD-04/houly/rain\_today\_pdf.php?station01=\%E0\%B8\%AD.\%E0\%B8\%9B\%E0\%B8\%B1\%E0\%B8\%A7\\&datestart=2018-08-01\\&dateend=2018-08-31
Pua (2019)
https://www.hydro-1.net/Data/HD-04/houly/rain\_today\_pdf.php?station01=\%E0\%B8\%AD.\%E0\%B8\%9B\%E0\%B8\%B1\%E0\%B8\%A7\\&datestart=2019-08-01\\&dateend=2019-08-31
