# Supplementary material for: Bayesian computation for the common coefficient of variation of delta-lognormal distributions with application to common rainfall dispersion in Thailand
Source: PeerJ. 2022 Feb 4;10:e12858. doi: 10.7717/peerj.12858 (PMC8820225; doi:10.7717/peerj.12858)
Supplement: Supplemental Information 2 — Compute all coverage probabilities and average lengths in Tables 1 and 2. [file peerj-10-12858-s002.r]

## R-code for Common CV - k=3
library(EnvStats)
library(invgamma)
library(HDInterval)
library(functional)
CI.CommonCV <- function(k,M,m,n1,n2,n3,var1,var2,var3,mean1,mean2,mean3,delta1,delta2,delta3,alpha){
  starttime <- proc.time()

cv1 <- sqrt(exp(var1)-1)                                  
cv2 <- sqrt(exp(var2)-1)
cv3 <- sqrt(exp(var3)-1)
ex1 <- delta1*exp(mean1+var1/2)                          
ex2 <- delta2*exp(mean2+var2/2)
ex3 <- delta3*exp(mean3+var3/2)
var_x1 <- delta1*exp((2*mean1)+var1)*(exp(var1)-delta1)    
var_x2 <- delta2*exp((2*mean2)+var2)*(exp(var2)-delta2)
var_x3 <- delta3*exp((2*mean3)+var3)*(exp(var3)-delta3)
eta1 <- sqrt(var_x1)/ex1                                
eta2 <- sqrt(var_x2)/ex2
eta3 <- sqrt(var_x3)/ex3
xi1 <- log(eta1)                           
xi2 <- log(eta2)
xi3 <- log(eta3)
a1 <- (1-delta1)^(n1-1)
a2 <- (1-delta2)^(n2-1)
a3 <- (1-delta3)^(n3-1)
b1 <- 1+((n1-1)*delta1)
b2 <- 1+((n2-1)*delta2)
b3 <- 1+((n3-1)*delta3)
var.xi1 <- ((((b1-a1)*(1-a1*b1))-(n1*delta1)*(1-a1)^2)/(4*(n1*delta1)*(1-a1)^2))+(var1^2/(2*((n1*delta1)-1)))
var.xi2 <- ((((b2-a2)*(1-a2*b2))-(n2*delta2)*(1-a2)^2)/(4*(n2*delta2)*(1-a2)^2))+(var2^2/(2*((n2*delta2)-1)))
var.xi3 <- ((((b3-a3)*(1-a3*b3))-(n3*delta3)*(1-a3)^2)/(4*(n3*delta3)*(1-a3)^2))+(var3^2/(2*((n3*delta3)-1)))
xi.k <- c(xi1,xi2,xi3)
var.xi.k <- c(var.xi1,var.xi2,var.xi3)
xi <- sum((1/var.xi.k)*xi.k)/sum(1/var.xi.k)
eta <- exp(xi)

size_nonzero <- matrix(rep(0,k))
mean_hat <- matrix(rep(0,k))
var_hat <- matrix(rep(0,k))
delta_hat <- matrix(rep(0,k))
eta_hat <- matrix(rep(0,k))
xi_hat <- matrix(rep(0,k))
Reta.vst_GCI <- matrix(rep(0,m))
Reta.w_GCI <- matrix(rep(0,m))
Reta.j_GCI <- matrix(rep(0,m))
Reta.f_FGCI <- matrix(rep(0,m))
eta.indj <- matrix(rep(0,m))    
eta.jrule <- matrix(rep(0,m))
eta.uni <- matrix(rep(0,m))
L.FGCI <- numeric()
U.FGCI <- numeric()
CP.FGCI <- numeric()
Length.FGCI <- numeric()
L.Baye_indj <- numeric()
U.Baye_indj <- numeric()
CP.Baye_indj <- numeric()
Length.Baye_indj <- numeric()
L.Baye_uni <- numeric()
U.Baye_uni <- numeric()
CP.Baye_uni <- numeric()
Length.Baye_uni <- numeric()
hpd_indj <- matrix(rep(0,2))
L.Baye_hpd_indj <- numeric()
U.Baye_hpd_indj <- numeric()
CP.Baye_hpd_indj <- numeric()
Length.Baye_hpd_indj <- numeric()
hpd_uni <- matrix(rep(0,2))
L.Baye_hpd_uni <- numeric()
U.Baye_hpd_uni <- numeric()
CP.Baye_hpd_uni <- numeric()
Length.Baye_hpd_uni <- numeric()
L.MOVER_VST <- numeric()
U.MOVER_VST <- numeric()
CP.MOVER_VST <- numeric()
Length.MOVER_VST <- numeric()

i = 1
while(i <= M){
  
  #generate x
  x1 <- rzmlnormAlt(n1,exp(mean1+var1/2),cv1,1-delta1)  
  x2 <- rzmlnormAlt(n2,exp(mean2+var2/2),cv2,1-delta2)
  x3 <- rzmlnormAlt(n3,exp(mean3+var3/2),cv3,1-delta3)
  
  nonzero_value1 <- log(x1[which(x1!=0)])                    
  nonzero_value2 <- log(x2[which(x2!=0)])                    
  nonzero_value3 <- log(x3[which(x3!=0)])
  
  size_nonzero1 <- length(nonzero_value1)                    
  if(size_nonzero1 < n1*delta1){next}
  size_nonzero2 <- length(nonzero_value2)                    
  if(size_nonzero2 < n2*delta2){next}
  size_nonzero3 <- length(nonzero_value3)                    
  if(size_nonzero3 < n3*delta3){next}
  
  mean_hat1 <- mean(nonzero_value1)
  var_hat1 <- var(nonzero_value1)
  delta_hat1 <- size_nonzero1/n1
  eta_hat1 <- sqrt((exp(var_hat1)-delta_hat1)/delta_hat1)
  xi_hat1 <- ((log(exp(var_hat1)-delta_hat1))-log(delta_hat1))/2
  
  mean_hat2 <- mean(nonzero_value2)
  var_hat2 <- var(nonzero_value2)
  delta_hat2 <- size_nonzero2/n2
  eta_hat2 <- sqrt((exp(var_hat2)-delta_hat2)/delta_hat2)
  xi_hat2 <- ((log(exp(var_hat2)-delta_hat2))-log(delta_hat2))/2
  
  mean_hat3 <- mean(nonzero_value3)
  var_hat3 <- var(nonzero_value3)
  delta_hat3 <- size_nonzero3/n3
  eta_hat3 <- sqrt((exp(var_hat3)-delta_hat3)/delta_hat3)
  xi_hat3 <- ((log(exp(var_hat3)-delta_hat3))-log(delta_hat3))/2
  
  size_nonzero <- c(size_nonzero1,size_nonzero2,size_nonzero3)
  mean_hat <- c(mean_hat1,mean_hat2,mean_hat3)
  var_hat <- c(var_hat1,var_hat2,var_hat3)
  delta_hat <- c(delta_hat1,delta_hat2,delta_hat3)
  eta_hat <- c(eta_hat1,eta_hat2,eta_hat3)
  xi_hat <- c(xi_hat1,xi_hat2,xi_hat3)
  
  for (j in 1:m) {
    
    n <- c(n1,n2,n3)
    U1 <- rchisq(1,(size_nonzero1-1))                                           
    U2 <- rchisq(1,(size_nonzero2-1))
    U3 <- rchisq(1,(size_nonzero3-1))
    Z1 <- rnorm(1,0,1)                                                         
    Z2 <- rnorm(1,0,1)
    Z3 <- rnorm(1,0,1)
    U <- c(U1,U2,U3)
    Z <- c(Z1,Z2,Z3)
    Rvar <- ((size_nonzero-1)*var_hat)/U
    
    #FGCI
    beta1 <- rbeta(1,size_nonzero,(n-size_nonzero)+1)
    beta2 <- rbeta(1,size_nonzero+1,n-size_nonzero)
    Rdelta.f <- (1/2)*beta1+(1/2)*beta2                               
    Rxi.f <- ((log(exp(Rvar)-Rdelta.f))-log(Rdelta.f))/2
    Ra.f <- (1-Rdelta.f)^(n-1)
    Rb.f <- 1+(n-1)*Rdelta.f
    Rvarfrac.f <- (Rb.f-Ra.f)*(1-Ra.f*Rb.f)-size_nonzero*((1-Ra.f)^2)
    Rvardenom.f <- 4*size_nonzero*((1-Ra.f)^2)
    Rvarplus.f <- Rvar^2/(2*(size_nonzero-1))
    Rvarxi.f <- (Rvarfrac.f/Rvardenom.f)+Rvarplus.f
    Rw.f <- 1/Rvarxi.f
    Reta.f_FGCI[j] <- exp(sum(Rw.f*Rxi.f)/sum(Rw.f))
    
    #Bayesian Independent Jeffreys Prior
    var.indj <- rinvgamma(1, (size_nonzero-1)/2,((size_nonzero-1)*var_hat)/2, scale = 1/rate)
    delta.indj <- rbeta(1,size_nonzero+(1/2),(n-size_nonzero)+(1/2))
    xi.indj <- ((log(exp(var.indj)-delta.indj))-log(delta.indj))/2
    a.indj <- (1-delta.indj)^(n-1)
    b.indj <- 1+((n-1)*delta.indj)
    varfrac.indj <- (b.indj-a.indj)*(1-(a.indj*b.indj))-(size_nonzero*((1-a.indj)^2))
    vardenom.indj <- 4*size_nonzero*((1-a.indj)^2)
    varplus.indj <- (var.indj^2)/(2*(size_nonzero-1))
    varxi.indj <- (varfrac.indj/vardenom.indj)+varplus.indj
    w.indj <- 1/varxi.indj
    eta.indj[j] <- exp((sum(w.indj*xi.indj))/(sum(w.indj)))
    
    #Bayesian Uniform Prior
    var.uni <- rinvgamma(1,(size_nonzero-2)/2,((size_nonzero-2)*var_hat)/2, scale = 1/rate)
    delta.uni <- rbeta(1,size_nonzero+1,(n-size_nonzero)+1)
    xi.uni <- ((log(exp(var.uni)-delta.uni))-log(delta.uni))/2
    a.uni <- (1-delta.uni)^(n-1)
    b.uni <- 1+((n-1)*delta.uni)
    varfrac.uni <- (b.uni-a.uni)*(1-(a.uni*b.uni))-(size_nonzero*((1-a.uni)^2))
    vardenom.uni <- 4*size_nonzero*((1-a.uni)^2)
    varplus.uni <- (var.uni^2)/(2*(size_nonzero-1))
    varxi.uni <- (varfrac.uni/vardenom.uni)+varplus.uni
    w.uni <- 1/varxi.uni
    eta.uni[j] <- exp((sum(w.uni*xi.uni))/(sum(w.uni)))
    
  }    
  
  L.FGCI[i] <- quantile(Reta.f_FGCI,alpha/2,type=8)
  U.FGCI[i] <- quantile(Reta.f_FGCI,(1-alpha/2),type=8)
  CP.FGCI[i] <- ifelse(L.FGCI[i] < eta && eta <U.FGCI[i],1,0)          
  Length.FGCI[i] <- U.FGCI[i]-L.FGCI[i]
  
  L.Baye_indj[i] <- quantile(eta.indj,alpha/2,type=8)          		
  U.Baye_indj[i] <- quantile(eta.indj,(1-alpha/2),type=8)   		
  CP.Baye_indj[i] <- ifelse(L.Baye_indj[i]< eta && eta <U.Baye_indj[i],1,0)
  Length.Baye_indj[i] <- U.Baye_indj[i]-L.Baye_indj[i]
  
  L.Baye_uni[i] <- quantile(eta.uni,alpha/2,type=8)                                  	
  U.Baye_uni[i] <- quantile(eta.uni,(1-alpha/2),type=8)                         	
  CP.Baye_uni[i] <- ifelse(L.Baye_uni[i]< eta && eta <U.Baye_uni[i],1,0)
  Length.Baye_uni[i] <- U.Baye_uni[i]-L.Baye_uni[i]
  
  hpd_indj <- hdi(eta.indj,0.95)                                                  	
  L.Baye_hpd_indj[i] <- hpd_indj[1]                                              	
  U.Baye_hpd_indj[i] <- hpd_indj[2]                                              	 
  CP.Baye_hpd_indj[i] <- ifelse(L.Baye_hpd_indj[i]< eta && eta <U.Baye_hpd_indj[i],1,0)
  Length.Baye_hpd_indj[i] <- U.Baye_hpd_indj[i]-L.Baye_hpd_indj[i]
  
  hpd_uni <- hdi(eta.uni,0.95)                                                    	
  L.Baye_hpd_uni[i] <- hpd_uni[1]                                                 
  U.Baye_hpd_uni[i] <- hpd_uni[2]                                                	
  CP.Baye_hpd_uni[i] <- ifelse(L.Baye_hpd_uni[i]< eta && eta <U.Baye_hpd_uni[i],1,0)
  Length.Baye_hpd_uni[i] <- U.Baye_hpd_uni[i]-L.Baye_hpd_uni[i]
  
  #MOVER method
  df <- size_nonzero-1
  bound_U <- qchisq(alpha/2,df)
  bound_L <- qchisq(1-(alpha/2),df)
  Lvar <- ((size_nonzero-1)*var_hat)/bound_L
  Uvar <- ((size_nonzero-1)*var_hat)/bound_U
  s <- qnorm(1-(alpha/2),0,1)
  Ldelta.vst <- (sin(asin(sqrt(delta_hat))-(s/(2*sqrt(n)))))^2
  Udelta.vst <- (sin(asin(sqrt(delta_hat))+(s/(2*sqrt(n)))))^2
  l.vst <- ((log(exp(Lvar)-Ldelta.vst))-log(Ldelta.vst))/2
  u.vst <- ((log(exp(Uvar)-Udelta.vst))-log(Udelta.vst))/2
  var_l.vst <- ((xi_hat-l.vst)^2)/(s^2)
  var_u.vst <- ((u.vst-xi_hat)^2)/(s^2)
  var_xi.vst <- (var_l.vst+var_u.vst)/2
  w.vst <- 1/var_xi.vst
  xi.vst <- sum(w.vst*xi_hat)/sum(w.vst)
  
  L.MOVER_VST[i] <- exp(xi.vst-sqrt((sum(((xi_hat-l.vst)^2)/(var_l.vst^2)))/(sum(1/(var_l.vst^2)))))
  U.MOVER_VST[i] <- exp(xi.vst+sqrt((sum(((u.vst-xi_hat)^2)/(var_u.vst^2)))/(sum(1/(var_u.vst^2)))))
  CP.MOVER_VST[i] <- ifelse(L.MOVER_VST[i] < eta && eta < U.MOVER_VST[i],1,0)    
  Length.MOVER_VST[i] <- U.MOVER_VST[i]-L.MOVER_VST[i]
  
  i=i+1
  print(i)
}                                                                     #end loop i

ACP.FGCI <- mean(CP.FGCI)	                                            
Ex.length.FGCI <- mean(Length.FGCI)                                   
ACP.Baye_indj <- mean(CP.Baye_indj)
Ex.length.Baye_indj <- mean(Length.Baye_indj)
ACP.Baye_uni <- mean(CP.Baye_uni)
Ex.length.Baye_uni <- mean(Length.Baye_uni)
ACP.Baye_hpd_indj <- mean(CP.Baye_hpd_indj)
Ex.length.Baye_hpd_indj <- mean(Length.Baye_hpd_indj)
ACP.Baye_hpd_uni <- mean(CP.Baye_hpd_uni)
Ex.length.Baye_hpd_uni <- mean(Length.Baye_hpd_uni)
ACP.MOVER_VST <- mean(CP.MOVER_VST)	                                
Ex.length.MOVER_VST <- mean(Length.MOVER_VST)                       
elapseTime = proc.time()-starttime
cat("k =",k,"M =",M,"m =",m,"n =",n1,"var =",var1,"delta =",delta1,"E(x)=",n1*delta1,"cv1=",cv1,"eta=",eta,"xi=",xi,"\n",
    "CP|FGCI =",ACP.FGCI,"Length|FGCI =",Ex.length.FGCI,"\n",
    "CP|Baye_indj =",ACP.Baye_indj,"Length|Baye_indj =",Ex.length.Baye_indj,"\n",
    "CP|Baye_uni =",ACP.Baye_uni,"Length|Baye_uni =",Ex.length.Baye_uni,"\n",
    "CP|Baye_hpd_indj =",ACP.Baye_hpd_indj,"Length|Baye_hpd_indj =",Ex.length.Baye_hpd_indj,"\n",
    "CP|Baye_hpd_uni =",ACP.Baye_hpd_uni,"Length|Baye_hpd_uni =",Ex.length.Baye_hpd_uni,"\n",
    "CP|MOVER_VST =",ACP.MOVER_VST,"Length|MOVER_VST =",Ex.length.MOVER_VST)
result <- c("k =",k,"M =",M,"m =",m,"n =",n1,"var =",var1,"delta =",delta1,"E(x)=",n1*delta1,"cv1=",cv1,"eta=",eta,"xi=",xi,"\n",
            "CP|FGCI =",ACP.FGCI,"Length|FGCI =",Ex.length.FGCI,"\n",
            "CP|Baye_indj =",ACP.Baye_indj,"Length|Baye_indj =",Ex.length.Baye_indj,"\n",
            "CP|Baye_uni =",ACP.Baye_uni,"Length|Baye_uni =",Ex.length.Baye_uni,"\n",
            "CP|Baye_hpd_indj =",ACP.Baye_hpd_indj,"Length|Baye_hpd_indj =",Ex.length.Baye_hpd_indj,"\n",
            "CP|Baye_hpd_uni =",ACP.Baye_hpd_uni,"Length|Baye_hpd_uni =",Ex.length.Baye_hpd_uni,"\n",
            "CP|MOVER_VST =",ACP.MOVER_VST,"Length|MOVER_VST =",Ex.length.MOVER_VST,"\n",
            "Time =",elapseTime["elapsed"])
return(result)

}
