# Supplementary material for: Bayesian computation for the common coefficient of variation of delta-lognormal distributions with application to common rainfall dispersion in Thailand
Source: PeerJ. 2022 Feb 4;10:e12858. doi: 10.7717/peerj.12858 (PMC8820225; doi:10.7717/peerj.12858)
Supplement: Supplemental Information 3 [file peerj-10-12858-s003.r]

library(EnvStats)
library(invgamma)
library(HDInterval)
library(functional)
library("fitdistrplus")
library("MASS")
library("survival")
library("nortest")
library("magick")

  k=3
  m=5000
  n=62
  alpha=0.05
  
  size_nonzero <- matrix(rep(0,k))
  mean_hat <- matrix(rep(0,k))
  var_hat <- matrix(rep(0,k))
  delta_hat <- matrix(rep(0,k))
  eta_hat <- matrix(rep(0,k))
  xi_hat <- matrix(rep(0,k))
  Reta.vst_GCI <- matrix(rep(0,m))
  Reta.w_GCI <- matrix(rep(0,m))
  Reta.j_GCI <- matrix(rep(0,m))
  Reta.f_FGCI <- matrix(rep(0,m))
  eta.indj <- matrix(rep(0,m))    
  eta.jrule <- matrix(rep(0,m))
  eta.uni <- matrix(rep(0,m))
  
  x1 <- c(0.0,0.0,6.4,0.0,0.0,0.0,0.0,2.0,7.0,0.0,0.0,1.9,8.4,12.1,2.7,2.1,153.0,3.7,0.0,31.6,2.0,36.1,0.0,4.6,1.6,14.0,1.3,0.0,4.7,0.0,3.3,
          0.0,0.0,8.8,96.3,22.9,0.5,0.0,0.0,16.4,19.5,50.0,18.8,0.9,4.1,6.4,55.8,16.2,46.1,0.0,6.7,7.0,25.5,46.1,12.0,7.2,1.3,28.7,1.6,3.0,11.1,35.9)
  x2 <- c(1.0,8.7,59.0,0.0,0.7,0.0,0.0,0.0,7.1,0.0,0.0,2.1,10.6,1.3,0.0,126.1,72.0,3.5,0.0,2.4,4.4,9.8,2.6,4.5,0.0,0.8,0.1,0.1,4.8,1.8,0.3,
          0.2,0.0,10.4,103.7,17.0,6.5,0.0,0.0,16.4,18.8,40.2,9.9,0.5,3.3,14.4,122.1,12.2,70.6,0.0,20.1,15.9,5.8,45.6,1.2,3.9,0.1,26.7,0.9,2.5,12.1,8.1)
  x3 <- c(1.3,0.0,22.6,0.0,0.0,2.2,0.0,1.2,26.3,0.0,0.0,0.7,6.4,2.0,0.0,15.0,111.0,0.0,0.0,2.3,6.7,3.2,1.4,2.4,2.0,8.3,22.4,2.0,6.0,0.0,0.0,
          0.0,0.0,19.6,99.7,22.3,4.0,0.0,0.0,4.5,14.8,22.4,3.8,0.7,4.5,18.7,79.4,14.5,29.7,0.0,5.8,17.0,6.5,36.8,18.6,2.5,1.4,24.5,1.3,0.5,11.3,6.4)
  
  x1_nonzero <- x1[which(x1!=0)]
  x2_nonzero <- x2[which(x2!=0)]
  x3_nonzero <- x3[which(x3!=0)]
  
  n1 <- length(x1)
  n2 <- length(x2)
  n3 <- length(x3)
  
  nonzero_value1 <- log(x1[which(x1!=0)])                    
  nonzero_value2 <- log(x2[which(x2!=0)])                    
  nonzero_value3 <- log(x3[which(x3!=0)])
  
  size_nonzero1 <- length(nonzero_value1)                    
  size_nonzero2 <- length(nonzero_value2)                    
  size_nonzero3 <- length(nonzero_value3)                    

  mean_hat1 <- mean(nonzero_value1)
  var_hat1 <- var(nonzero_value1)
  delta_hat1 <- size_nonzero1/n1
  eta_hat1 <- sqrt((exp(var_hat1)-delta_hat1)/delta_hat1)
  xi_hat1 <- ((log(exp(var_hat1)-delta_hat1))-log(delta_hat1))/2
  
  mean_hat2 <- mean(nonzero_value2)
  var_hat2 <- var(nonzero_value2)
  delta_hat2 <- size_nonzero2/n2
  eta_hat2 <- sqrt((exp(var_hat2)-delta_hat2)/delta_hat2)
  xi_hat2 <- ((log(exp(var_hat2)-delta_hat2))-log(delta_hat2))/2
  
  mean_hat3 <- mean(nonzero_value3)
  var_hat3 <- var(nonzero_value3)
  delta_hat3 <- size_nonzero3/n3
  eta_hat3 <- sqrt((exp(var_hat3)-delta_hat3)/delta_hat3)
  xi_hat3 <- ((log(exp(var_hat3)-delta_hat3))-log(delta_hat3))/2
  
  #call data
  size_nonzero <- c(size_nonzero1,size_nonzero2,size_nonzero3)
  mean_hat <- c(mean_hat1,mean_hat2,mean_hat3)
  var_hat <- c(var_hat1,var_hat2,var_hat3)
  delta_hat <- c(delta_hat1,delta_hat2,delta_hat3)
  eta_hat <- c(eta_hat1,eta_hat2,eta_hat3)
  xi_hat <- c(xi_hat1,xi_hat2,xi_hat3)
  
  #AIC and BIC
  
  fn.x1 <- fitdist(x1_nonzero, "norm")
  fln.x1 <- fitdist(x1_nonzero, "lnorm")
  fca.x1 <- fitdist(x1_nonzero, "cauchy")
  fexp.x1 <- fitdist(x1_nonzero, "exp")
  fgam.x1 <- fitdist(x1_nonzero, "gamma")
  fwei.x1 <- fitdist(x1_nonzero, "weibull")
  summary(fn.x1)
  summary(fln.x1)
  summary(fca.x1)
  summary(fexp.x1)
  summary(fgam.x1)
  summary(fwei.x1)
  
  fn.x2 <- fitdist(x2_nonzero, "norm")
  fln.x2 <- fitdist(x2_nonzero, "lnorm")
  fca.x2 <- fitdist(x2_nonzero, "cauchy")
  fexp.x2 <- fitdist(x2_nonzero, "exp")
  fgam.x2 <- fitdist(x2_nonzero, "gamma")
  fwei.x2 <- fitdist(x2_nonzero, "weibull")
  summary(fn.x2)
  summary(fln.x2)
  summary(fca.x2)
  summary(fexp.x2)
  summary(fgam.x2)
  summary(fwei.x2)
  
  fn.x3 <- fitdist(x3_nonzero, "norm")
  fln.x3 <- fitdist(x3_nonzero, "lnorm")
  fca.x3 <- fitdist(x3_nonzero, "cauchy")
  fexp.x3 <- fitdist(x3_nonzero, "exp")
  fgam.x3 <- fitdist(x3_nonzero, "gamma")
  fwei.x3 <- fitdist(x3_nonzero, "weibull")
  summary(fn.x3)
  summary(fln.x3)
  summary(fca.x3)
  summary(fexp.x3)
  summary(fgam.x3)
  summary(fwei.x3)
  
  #Histograms of rainfall include zero from three areas
  
  png("Fig1a.png", width = 17, height = 20, units = "cm", pointsize = 12, res = 300)
  xlab.text <- expression(paste("Rainfall (mm)"))
  hist(x1, ylim=c(0,50), main="", xlab=xlab.text, cex.lab=1.2, breaks="FD", xlim=c(0,200),col="gray")
  mtext('(A)', side=1, line = 4, cex = 1.2, at = NA)
  dev.off()
  
  png("Fig1b.png", width = 17, height = 20, units = "cm", pointsize = 12, res = 300)
  xlab.text <- expression(paste("Rainfall (mm)"))
  hist(x2, ylim=c(0,40), main="", xlab=xlab.text, cex.lab=1.2, breaks="FD", xlim=c(0,150),col="gray")
  mtext('(B)', side=1, line = 4, cex = 1.2, at = NA)
  dev.off()
  
  png("Fig1c.png", width = 17, height = 20, units = "cm", pointsize = 12, res = 300)
  xlab.text <- expression(paste("Rainfall (mm)"))
  hist(x3, ylim=c(0,50), main="", xlab=xlab.text, cex.lab=1.2, breaks="FD", xlim=c(0,150),col="gray")
  mtext('(C)', side=1, line = 4, cex = 1.2, at = NA)
  dev.off()
  
  
  #Normal Q-Q plots of log-nonzero_rainfall from three areas
  
  png("Fig2a.png", width = 17, height = 20, units = "cm", pointsize = 12, res = 300)
  qqnorm(y1, main = "", xlab = "Theoretical Quantiles", ylab = "Sample Quantiles", cex.lab=1.2, plot.it = TRUE,
         datax = FALSE)
  qqline(y1, datax = FALSE, distribution = qnorm, probs = c(0.25, 0.75), qtype = 7)
  mtext('(A)', side=1, line = 4, cex = 1.2, at = NA)
  dev.off()
  
  png("Fig2b.png", width = 17, height = 20, units = "cm", pointsize = 12, res = 300)
  qqnorm(y2, main = "", xlab = "Theoretical Quantiles", ylab = "Sample Quantiles", cex.lab=1.2, plot.it = TRUE,
         datax = FALSE)
  qqline(y2, datax = FALSE, distribution = qnorm, probs = c(0.25, 0.75), qtype = 7)
  mtext('(B)', side=1, line = 4, cex = 1.2, at = NA)
  dev.off()
  
  png("Fig2c.png", width = 17, height = 20, units = "cm", pointsize = 12, res = 300)
  qqnorm(y3, main = "", xlab = "Theoretical Quantiles", ylab = "Sample Quantiles", cex.lab=1.2, plot.it = TRUE,
         datax = FALSE)
  qqline(y3, datax = FALSE, distribution = qnorm, probs = c(0.25, 0.75), qtype = 7)
  mtext('(C)', side=1, line = 4, cex = 1.2, at = NA)
  dev.off()
  
  ### Combine Figures
  F1A = image_read("Fig1a.png")
  F1B = image_read("Fig1b.png")
  F1C = image_read("Fig1c.png")
  Fig1 = c(F1A, F1B, F1C)
  side_by_side = image_append(Fig1, stack=F)
  image_write(side_by_side, path = "Fig1.png", format = "png")
  
  F2A = image_read("Fig2a.png")
  F2B = image_read("Fig2b.png")
  F2C = image_read("Fig2c.png")
  Fig2 = c(F2A, F2B, F2C)
  side_by_side = image_append(Fig2, stack=F)
  image_write(side_by_side, path = "Fig2.png", format = "png")
  
  #Construct confidence intervals for daily rainfall data
  
  for (j in 1:m) {
    
    n <- c(n1,n2,n3)
    U1 <- rchisq(1,(size_nonzero1-1))                                           
    U2 <- rchisq(1,(size_nonzero2-1))
    U3 <- rchisq(1,(size_nonzero3-1))
    Z1 <- rnorm(1,0,1)                                                         
    Z2 <- rnorm(1,0,1)
    Z3 <- rnorm(1,0,1)
    U <- c(U1,U2,U3)
    Z <- c(Z1,Z2,Z3)
    Rvar <- ((size_nonzero-1)*var_hat)/U
    
    #Fiducial generalized confidence interval
    beta1 <- rbeta(1,size_nonzero,(n-size_nonzero)+1)
    beta2 <- rbeta(1,size_nonzero+1,n-size_nonzero)
    Rdelta.f <- (1/2)*beta1+(1/2)*beta2                                
    Rxi.f <- ((log(exp(Rvar)-Rdelta.f))-log(Rdelta.f))/2
    Ra.f <- (1-Rdelta.f)^(n-1)
    Rb.f <- 1+(n-1)*Rdelta.f
    Rvarfrac.f <- (Rb.f-Ra.f)*(1-Ra.f*Rb.f)-size_nonzero*((1-Ra.f)^2)
    Rvardenom.f <- 4*size_nonzero*((1-Ra.f)^2)
    Rvarplus.f <- Rvar^2/(2*(size_nonzero-1))
    Rvarxi.f <- (Rvarfrac.f/Rvardenom.f)+Rvarplus.f
    Rw.f <- 1/Rvarxi.f
    Reta.f_FGCI[j] <- exp(sum(Rw.f*Rxi.f)/sum(Rw.f))
    
    #Bayesian Independent Jeffreys Prior
    var.indj <- rinvgamma(1, (size_nonzero-1)/2,((size_nonzero-1)*var_hat)/2, scale = 1/rate)
    delta.indj <- rbeta(1,size_nonzero+(1/2),(n-size_nonzero)+(1/2))
    xi.indj <- ((log(exp(var.indj)-delta.indj))-log(delta.indj))/2
    a.indj <- (1-delta.indj)^(n-1)
    b.indj <- 1+((n-1)*delta.indj)
    varfrac.indj <- (b.indj-a.indj)*(1-(a.indj*b.indj))-(size_nonzero*((1-a.indj)^2))
    vardenom.indj <- 4*size_nonzero*((1-a.indj)^2)
    varplus.indj <- (var.indj^2)/(2*(size_nonzero-1))
    varxi.indj <- (varfrac.indj/vardenom.indj)+varplus.indj
    w.indj <- 1/varxi.indj
    eta.indj[j] <- exp((sum(w.indj*xi.indj))/(sum(w.indj)))
    
    #Bayesian Uniform Prior
    var.uni <- rinvgamma(1,(size_nonzero-2)/2,((size_nonzero-2)*var_hat)/2, scale = 1/rate)
    delta.uni <- rbeta(1,size_nonzero+1,(n-size_nonzero)+1)
    xi.uni <- ((log(exp(var.uni)-delta.uni))-log(delta.uni))/2
    a.uni <- (1-delta.uni)^(n-1)
    b.uni <- 1+((n-1)*delta.uni)
    varfrac.uni <- (b.uni-a.uni)*(1-(a.uni*b.uni))-(size_nonzero*((1-a.uni)^2))
    vardenom.uni <- 4*size_nonzero*((1-a.uni)^2)
    varplus.uni <- (var.uni^2)/(2*(size_nonzero-1))
    varxi.uni <- (varfrac.uni/vardenom.uni)+varplus.uni
    w.uni <- 1/varxi.uni
    eta.uni[j] <- exp((sum(w.uni*xi.uni))/(sum(w.uni)))
    
  }    
  
  L.FGCI <- quantile(Reta.f_FGCI,alpha/2,type=8)
  U.FGCI <- quantile(Reta.f_FGCI,(1-alpha/2),type=8)
  Length.FGCI <- U.FGCI-L.FGCI
  
  L.Baye_indj <- quantile(eta.indj,alpha/2,type=8)          		
  U.Baye_indj <- quantile(eta.indj,(1-alpha/2),type=8)   		
  Length.Baye_indj <- U.Baye_indj-L.Baye_indj
  
  L.Baye_uni <- quantile(eta.uni,alpha/2,type=8)                                  	
  U.Baye_uni <- quantile(eta.uni,(1-alpha/2),type=8)                         	
  Length.Baye_uni <- U.Baye_uni-L.Baye_uni
  
  #HPD Bayesian-independent Jeffreys prior
  hpd_indj <- hdi(eta.indj,0.95)                                                  	
  L.Baye_hpd_indj <- hpd_indj[1]                                              	
  U.Baye_hpd_indj <- hpd_indj[2]                                               
  Length.Baye_hpd_indj <- U.Baye_hpd_indj-L.Baye_hpd_indj
  
  #HPD Bayesian-uniform prior
  hpd_uni <- hdi(eta.uni,0.95)                                                    	
  L.Baye_hpd_uni <- hpd_uni[1]                                                
  U.Baye_hpd_uni <- hpd_uni[2]                                                	
  Length.Baye_hpd_uni <- U.Baye_hpd_uni-L.Baye_hpd_uni
  
  #MOVER method
  df <- size_nonzero-1
  bound_U <- qchisq(alpha/2,df)
  bound_L <- qchisq(1-(alpha/2),df)
  Lvar <- ((size_nonzero-1)*var_hat)/bound_L
  Uvar <- ((size_nonzero-1)*var_hat)/bound_U
  s <- qnorm(1-(alpha/2),0,1)
  Ldelta.vst <- (sin(asin(sqrt(delta_hat))-(s/(2*sqrt(n)))))^2
  Udelta.vst <- (sin(asin(sqrt(delta_hat))+(s/(2*sqrt(n)))))^2
  l.vst <- ((log(exp(Lvar)-Ldelta.vst))-log(Ldelta.vst))/2
  u.vst <- ((log(exp(Uvar)-Udelta.vst))-log(Udelta.vst))/2
  var_l.vst <- ((xi_hat-l.vst)^2)/(s^2)
  var_u.vst <- ((u.vst-xi_hat)^2)/(s^2)
  var_xi.vst <- (var_l.vst+var_u.vst)/2
  w.vst <- 1/var_xi.vst
  xi.vst <- sum(w.vst*xi_hat)/sum(w.vst)
  L.MOVER_VST <- exp(xi.vst-sqrt((sum(((xi_hat-l.vst)^2)/(var_l.vst^2)))/(sum(1/(var_l.vst^2)))))
  U.MOVER_VST <- exp(xi.vst+sqrt((sum(((u.vst-xi_hat)^2)/(var_u.vst^2)))/(sum(1/(var_u.vst^2)))))
  Length.MOVER_VST <- U.MOVER_VST-L.MOVER_VST
  
  CI.FGCI <- c(L.FGCI,U.FGCI,Length.FGCI)
  CI.B.indj <- c(L.Baye_indj,U.Baye_indj,Length.Baye_indj)
  CI.B.uni <- c(L.Baye_uni,U.Baye_uni,Length.Baye_uni)
  CI.B.hpd.indj <- c(L.Baye_hpd_indj,U.Baye_hpd_indj,Length.Baye_hpd_indj)
  CI.B.hpd.uni <- c(L.Baye_hpd_uni,U.Baye_hpd_uni,Length.Baye_hpd_uni)
  CI.M.VST <- c(L.MOVER_VST,U.MOVER_VST,Length.MOVER_VST)
  
  print(CI.FGCI)
  print(CI.B.indj)
  print(CI.B.uni)
  print(CI.B.hpd.indj)
  print(CI.B.hpd.uni)
  print(CI.M.VST)
  
